# Supplementary material for: Mechanical Properties and Microstructure of Binary In-Sn Alloys for Flexible Low Temperature Electronic Joints
Source: Materials (Basel). 2022 Nov 23;15(23):8321. doi: 10.3390/ma15238321 (PMC9740450; doi:10.3390/ma15238321)
Supplement: Supplementary file 1 [file materials-15-08321-s001.zip]

Archive with 1 entries (1 files):
- materials-2036811-supplementary.pdf
